# Supplementary material for: Biometric Physiological Responses from Dairy Cows Measured by Visible Remote Sensing Are Good Predictors of Milk Productivity and Quality through Artificial Intelligence
Source: Sensors (Basel). 2021 Oct 14;21(20):6844. doi: 10.3390/s21206844 (PMC8541531; doi:10.3390/s21206844)
Supplement: Supplementary file 1 [file sensors-21-06844-s001.zip]

Archive with 1 entries (1 files):
- sensors-1384359-supplementary.pdf
